# Supplementary material for: Targeting plasticity in the pyrimidine synthesis pathway potentiates macrophage-mediated phagocytosis in pancreatic cancer models
Source: J Clin Invest. 2025 Nov 17;135(22):e193370. doi: 10.1172/JCI193370 (PMC12618067; doi:10.1172/JCI193370)
Supplement: Supporting data values [file jci-135-193370-s217.xlsx]

## Sheet: Figure 1
D
sgControl			sgCad-1			sgCad-2			sgDhodh-1			sgDhodh-2			sgUmps-1			sgUmps-2
-0.0871663	0.0759873	0.0597245	-0.808558	-0.701215	-0.761756	-0.883772	-0.886977	-0.743524	-0.832017	-0.761982	-0.705643	-0.953164	-0.830161	-0.83267	-0.726266	-0.785974	-0.726754	-0.902594	-0.941612	-0.865832
E
sgControl			sgCd47			sgCad-1			sgCad-2			sgDhodh-1			sgDhodh-2
-0.0867441	-0.0589319	-0.0202518	-0.497213	-0.479818	-0.454437	-0.434434	-0.463731	-0.455742	-0.417422	-0.39941	-0.457923	-0.238995	-0.16472	-0.28153	-0.386133	-0.43236	-0.426248
F
sgControl			sgCad-1			sgCad-2
4.29909	3.75623	4.50554	8.02477	6.05752	7.67742	7.6317	6.24763	7.34171
G
sgControl			sgCad-1			sgCad-2
2.13231	2.48703	2.67511	4.23767	4.48343	5.16565	4.57097	4.15446	3.8137
H
sgControl			sgCad
7.314	7.57305	4.57452	13.6104	9.18526	10.7308
I
sgControl			sgCad
2.35	2.44	2.31	9.09	6.62	8.65

## Sheet: Figure 2
B
	Control+PBS-lipo						sgCad+PBS-lipo						Control-clodrnate				sgCad-clodrnate
day8	118.886	100.715	111.41	103.65	150.044	139.537	70.6164	110.821	43.4189	104.116	73.6103	82.6532	125.825	177.696	99.7574	109.715	158.834	165.721	60.0024	53.1164
day11	147.349	130.839	217.742	155.108	112.891	83.5123	61.5255	76.0865	108.563	78.1863	67.7883	34.6167	95.6294	178.827	125.316	123.082	51.2803	96.819	124.741	153.863
day14	184.923	274.46	340.812	186.171	234.528	382.36	165.039	99.1003	133.167	109.656	124.681	98.3496	128.38	288.74	178.587	195.677	282.742	243	164.64	173.587
day17	246.858	319.639	253.366		263.629	292.824	125.979	219.771	125.232	85.5584	119.908	75.2173	166.055	174.965	298.263	dead	254.947	204.205	209.538	dead
day20	486.851	578.721	351.231	257.603	358.959	399.419	281.309	182.87	141.235	138.674	113.041	99.88	444.513	455.962	161.759	dead	627.982	278.376	155.093	dead
D
sgControl						sgCad
219.795	254.067	277.614	282.82	234.034	207.302	365.335	337.941	352.284	312.056	394.834	403.523
E
sgControl				sgCad
104.871	74.295	92.4027	111.184	239.196	217.683	283.68	193.813

## Sheet: Figure 3
B
sgControl					sgCad-1					sgCad-2
0.3709	0.226	0.2632	0.2602	0.1414	0	0	0	0	0	0.099	0.0236	0	0	0
C
	sgControl					sgCad
Vehicle	0.4395	0.4765	0.3958	0.1158	0.1263	0.1296	0.13	0.1167	0.0996	0.0389
aCSF1R	0.2765	0.2207	0.1357	0.1122	0.104	0.4794	0.1384	0.1143	0.1064	0.077
D
	sgControl					sgCad
Control	0.2147	0.1592	0.1532	0.094	0.1002	0.133	0.0972	0.0822	0.0503	0.0273
aCSF1R	0.1153	0.0824	0.0986	0.0608		0.1064	0.092	0.0773	0.0789
E
sgControl				sgCad
82.6299	189.397	156.208	92.2284	299.728	176.952	480.653	338.331
F
Control					sgCad
179.551	144.193	137.881	124.218	263.666	458.633	437.196	354.686	347.608
I
days	Vehicle					Bay2402234						Vehicle+aCSF1R						Bay2402234+aCSF1R
7	59.6053	54.1406	41.992	63.9212	39.4211	110.347	33.5174	26.0641	33.3985	47.4094	49.9487	34.5012	28.73	52.7906	44.9511	46.9948	31.2132	34.209	29.0228	43.0635	27.3972	38.7355	43.6966
11	51.0408	76.4199	62.4669	78.875	37.1099	58.1978	29.3355	38.2193	42.48	62.8282	54.0582	35.242	36.5167	53.5962	53.5859	59.9744	37.3767	40.7309	49.4271	30.7741	24.9379	19.7001	69.8368
15	107.51	106.022	98.0321	0	122.984	65.6671	32.2171	57.4651	41.3856	48.5809	44.0422	0	92.1288	104.966	50.7304	106.199	0	21.5363	132.899	81.9545	42.4211	84.035	73.4577
19	107.501	150.466	108.305	133.984	83.618	63.8154	27.8806	37.368	27.5737	31.2623	58.6785	58.464	70.1546	122.989	136.476	146.795	37.5757	42.592	69.2747	83.6347	49.397	32.0155	58.8245
23	110.594	120.588	154.609	136.895	79.3158	122.598	30.7313	44.1182	56.1998	29.6312	88.6358	80.2062	66.7816	101.051	65.4873	185.325	39.0173	68.4813	97.7265	90.3314	33.4883	89.7627	77.5415
27	185.203	234.476	209.199	181.095	65.2439	66.9	36.5581	36.2903	71.4328	52.2022	51.2173	64.8458	117.008	159.077	97.9574	120.916	58.1245	82.7698	183.767	111.115	57.5932	53.576	57.8689
31	270.518	239.532	264.745	120.556	101.437	149.797	71.8367	26.5787	21.7221	16.9771	61.4858	84.5883	114.441	141.797	151.723	104.404	114.226	92.6221	136.087	71.3662	63.9647	93.964	94.6652
J
Vehicle					Bay2402234
155.445	618.993	126.434	409.701	164.59	735.721	816.609	1065.58

## Sheet: Figure 4
A
	sgControl		sgCad-1		sgCad-2
tumor only	0.17	0.31	0.36	0.33	0.7	0.37
+BMDMs	3.27	3.32	13.37	12	18.8	19.1
B
	sgcontrol			sgCad-1			sgCad-2
tumor only	2.06	2.19	2.3	4.01	3.78	3.42	3.22	3.36	3.12
+BMDMs	5.92	5.64	5.94	7.98	10.1	8.94	13.1	10.4	8.42
C
	sgControl			sgCad-1			sgCad-2
-TEMs	0.96	0.79	0.6	0.9	0.96	1.05	1.93	1.84	1.59
+TEMs	9.66	10.7	10.5	18.4	18.5	19.8	22.8	24.4	23.9
F
	sgControl			sgCad-1			sgCad-2
Upper chamber	16.85	16.03	16.12	19.89	20.2	19.46	21.86	22.82	20.34
Bottom chamber	5.22	5.71	5.02	10.2	8.69	7.39	9.24	7.85	9.72
G
	sgControl			sgCad-1			sgCad-2
Upper chamber	-0.0552698	-0.0327634	-0.0003318	0.0694949	0.0290547	-0.0005536	0.00859437	-0.0173531	-0.108413
Bottom chamber	0.0430763	-0.0384346	-0.0551506	-0.223401	-0.257497	-0.316041	-0.326852	-0.387338	-0.392573
H
sgControl					sgCad
6.56	8.56	11.7	6.82	11	24.5	17.4	30.9	32.8	19.9

## Sheet: Figure 5
B
	sgControl			sgCad			sgDhodh
Vechiel	-0.08193	0.019078	0.0245806	-0.309313	-0.341224	-0.399299	-0.312712	-0.260192	-0.294625
+Uridine	-0.0210759	0.169659	-0.0093475	-0.0011381	0.096618	-0.0356279	0.0623696	-0.0025708	-0.092279
+Glumatine	0.0447812	0.0685637	0.033145	-0.443535	-0.379811	-0.420605	-0.194378	-0.230529	-0.172102
+Glucose	-0.0008	0.010453	0.0277097	-0.101266	-0.234007	-0.148924	-0.208317	-0.493663	-0.309225
D
	sgControl			sgCad-1			sgCad-2
vechiel	2.78933	3.50709	3.49747	4.83961	5.33952	4.62309	5.46663	5.3656	5.46978
uridine	4.02994	3.25135	3.79474	3.96525	3.53454	3.8234	3.13294	4.10586	3.55936
E
	Control		sgCad-1		sgCad-2
tumor only	0.17	0.31	0.36	0.33	0.7	0.37
+BMDMs	3.27	3.32	13.37	12	18.8	19.1
+BMDMs&Uridine	2.09	2.15	2.49	2.4	4.57	2.8
F
	Control					sgCad-1					sgCad-2
Tumor only	21608.5	24942.4	20280.8	19930.9		11977.1	22968.6	18564.4	10923.6		14041.6	23333.7	15762.4	19660.4
BMDMs co-culture	29568.8	23168.7	27599.3	21060.3	9958.39	9780.44	11629.3	7992.24	12691.6	6692.31	8112.35	6530.12	5710.36	11810.8	7419.36
G
	Control					sgCad-1					sgCad-2
Tumor only	6466.08	8978.28	5944.55			7065.59	6216.17	6253.45			9181.11	6473.66	5878.52	7009.52
BMDMs co-culture	6410.26	8220.42	9200.13	5739.19	8657.28	5996.3	5859	6229.19	5634.99	4033.5	6044.1	4508.58	6987.32	3320.12	6160.87
H
	Control					sgCad-1					sgCad-2
Tumor only	93341.2	80358.3	59359.7			63201.1	46804.2	57899.8	50764.1		51279.7	39144.3	36241.9	43489.6
BMDMs co-culture	67498.6	42262.7	52239.3	47249.1	28219.5	40354.5	68800	40640.9	46582.7	44642.2	28124.5	33070	46724	29749	43710.9

## Sheet: Figure 6
C
Control			UPP1
0.0451242	-0.0324588	0.0828591	-0.183743	-0.207593	-0.179103
D
Control			UPP1
2.67901	2.32302	1.1836	6.52144	3.56779	6.23701
E
	sgControl			sgCad-1			sgCad-2
Control	-0.0442462	0.0104925	-0.0328113	-0.375716	-0.313449	-0.240557	-0.225053	-0.328865	-0.283496
Upp1 KO	-0.0025323	-0.0658394	-0.0669032	-0.0040213	-0.0891497	-0.0563143	-0.0554475	0.0709958	0.0546415
F
	sgControl			sgCad-1			sgCad-2
Control	4.29512	5.04142	5.73711	6.24364	7.20872	7.62852	6.52566	7.46826	6.45161
Upp1 KO	1.81765	1.96253	2.47945	2.4032	1.95258	3.22249	3.74302	3.32419	4.39241
G
	sgControl			sgCad-1			sgCad-2
Control	4.09	7.22	5.93	8.86	8	8.93	9.64	8.76	9.31
Upp1 KO	6.42	5.3	6.34	7.48	6.2	8.28	7.61	7.8	6.99
H
	sgControl			sgCad-1			sgCad-2
Control	5180.43	6227.3	5641.9	5113.06	3603.53	7854.67	8480.09	3753.08	4719.09
Upp1 KO	5282.5	5539.95	8781.68	14479.2	9746.15	6648.08	5309.84	8048.21	13077.7
I
	sgControl			sgCad-1			sgCad-2
Control	8364.44	6381.64	6426.41	3919.11	4693.81	3424.91	4756.1	4212.63	4653.03
Upp1 KO	7065.93	5856.45	5861.46	5123.43	5656.85	6862.39	5601.93	5807.18	4572.83
J
	sgControl					sgCad
Control	0.4387	0.2611	0.1918	0.2301	0.2284	0.058	0.0687	0.042	0.0111	0.0119
Upp1 KO	0.2933	0.268	0.2193	0.2199	0.1775	0.5938	0.3782	0.3414	0.1711
K
	sgControl			sgCad
Control	168.253	50.3819	151.962	255.773	297.208	279.773
Upp1 KO	83.1328	147.212	100.103	142.941	137.683	143.177

## Sheet: Figure 7
D
	Control			sgIL1R1			sgTNFR1
Tumor only	1	0.993093	1.01396	0.990801	0.997692	1.01162	1.25919	1.15069
BMDM Co-culture	8.84585	7.59474	8.84585	3.68713	2.48372	3.66167	6.23332	5.54044
E
	Control			sgCad-1			sgCad-2
Control	0.0218272	-0.0326206	0.0108274	-0.300364	-0.369771	-0.431063	-0.225669	-0.209471	-0.162126
Il1r1/Tnfrsf1a DKO	0.0653713	-0.0199163	-0.0454166	0.00985536	0.0664989	0.0881738	0.0255408	0.175528	-0.0112161
F
	sgControl						sgCad-1						sgCad-2
4		35.7694	49.819	47.7069	51.3238	64.2423	41.4247	52.5742		30.2545	55.8737	57.7499	33.7729	33.0542		41.3753	36.0855	34.3141
7		124.964	75.7867	85.6322	96.0285	67.7455	48.8881	43.2666	44.7572	72.8096	49.558	54.2148	33.9098	40.7659		76.6332	39.4167	38.1761
10		145.874	105.823	115.306	108.188	121.445	75.6107	132.098	102.381	53.97	57.5002	75.2836	41.9357	48.453	37.1205	81.7578	118.952	58.3045
13		160.693	105.266	158.752	150.588	180.965	40.5141	52.0803	43.5217	92.4281	81.6568	60.4618	45.9469	49.4811	57.0222	69.6571	104.611	92.0081
16		190.933	185.974	171.768	140.795	176.94	72.168	65.2403	79.1694	137.437	102.986	143.194	63.6788	56.7991	68.2681	101.82	73.9396	112.964
19		203.655	251.641	389.451	198.94	275.496	146.363	120.513	77.5393	169.005	174.896	167.377	68.8128	115.593	93.1662	51.6948	85.7244	129.31
G
	sgControl						sgCad-1						sgCad-2
4	30.3952	48.1319	58.9663	45.2368	37.7845	53.84	35.9574	36.2745	51.3075	37.8663	47.296		40.16	52.5072		45.7044	45.7044
7	95.3581	81.9833	76.8149	59.5643	70.7681	79.6148	50.6199	27.7097	55.6244	78.1032	66.5		61.5239	65.9336		71.9319	84.0581
10	92.1024	96.8062	120.255	121.82	96.7596	126.01	100.306	53.0563	112.402	111.26	86.562		83.5163	77.0709	94.6502	117.708	91.4007
13	116.609	84.7293	161.872	104.06	115.73	147.668	101.763	101.369	127.396	64.8311	83.6642	163.532	113.691	42.7908	130.645	99.9995	90.5902
16	118.308	169.853	171.768	198.117	176.834	161.061	133.482	101.751	127.081	152.803	182.507	260.38	147.03	147.141	94.664	106.091	144.782
19	136.377	251.981	162.658	217.983	367.833	210.656	166.026	185.352	132.314	124.904	200.703	336.987	141.4	217.184	105.139	154.646	241.937
H
	sgControl				sgCad-1				sgCad-2
Control	136.733	102.093	85.3666	119.788	308.789	323.124	368.529	297.211	647.714	685.141	258.448	339.888
Il1r1/Tnfrsf1a DKO	92.0942	133.866	118.257	124.392	102.566	79.9942	54.6469	155.611	10.9038	43.3758	27.9355	12.7056
I
	sgControl					sgCad
sgControl	0.147	0.1438	0.1581	0.0802	0.0768	0.1126	0.0573	0.0417	0.0517	0.0131
sgDKO	0.1256	0.1182	0.0679	0.0345	0.0371	0.1563	0.088	0.129	0.0917	0.0304

## Sheet: Figure 9
G
sgControl			sgCAD-1			sgCAD-2
8.42	9.16	8.54	14.5	14.1	13.6	12.2	13	11.6

## Sheet: Figure S1
C
	Vector			mIgG2a-Fc
Vehicle	0.886664	0.780778	0.72677	0.359931	0.268806	0.331384
LAT-A 0.1uM	0.812237	0.886759	0.824309	0.703156	0.830222	0.778301
LAT-A 0.05uM	0.782552	0.921491	0.844775	0.934646	0.859602	0.844238
E
	sgControl		sgCD47-2
Vector 2:1	-0.214893	-0.0442464	-0.056839	-0.145648
Vector 4:1	-0.330615	-0.0442464	-0.18583	-0.614565
mIgG2a-Fc 2:1	-0.0743441	0.0152626	-1.10137	-1.52632
mIgG2a-Fc 4:1	-0.255613	-0.0422386	-1.45407	-1.58145

## Sheet: Figure S2
G
sgControl			sgCad-1			sgCad-2
-0.0502274	-0.156017	-0.0331581	-0.311551	-0.336351	-0.41389	-0.343048	-0.328228	-0.225339

[truncated: 5 more sheets: Figure S3, Figure S4, Figure S5, Figure S6, Figure S7]
